# Supplementary material for: Significance of mouse xenograft tumor model using patient-derived cancer organoids for clinical drug development
Source: Front Oncol. 2025 Feb 26;15:1485886. doi: 10.3389/fonc.2025.1485886 (PMC11896854; doi:10.3389/fonc.2025.1485886)
Supplement: Supplementary file 4 [file Table1.xlsx]

## Sheet: Sheet1
PLATE	POS	OU-ID	molname	BIOLOGICAL DESCRIPTION
DL00228-384-001	A03	OU0072814	Afatinib (BIBW2992)	EGFR,HER2
DL00228-384-001	A04	OU0072974	Tranilast	Others
DL00228-384-001	A05	OU0072815	Bortezomib (PS-341)	Proteasome
DL00228-384-001	A06	OU0072975	Varenicline Tartrate	AChR
DL00228-384-001	A07	OU0072816	Everolimus (RAD001)	mTOR
DL00228-384-001	A08	OU0072976	Venlafaxine	5-HT Receptor
DL00228-384-001	A09	OU0072817	Dasatinib	Bcr-Abl,c-Kit,Src
DL00228-384-001	A10	OU0072977	Voriconazole	P450 (e.g. CYP17)
DL00228-384-001	A11	OU0072818	Erlotinib HCl (OSI-744)	Autophagy,EGFR
DL00228-384-001	A12	OU0072978	Zileuton	Others
DL00228-384-001	A13	OU0072819	Gefitinib (ZD1839)	EGFR
DL00228-384-001	A14	OU0072979	Ziprasidone HCl	Others
DL00228-384-001	A15	OU0072820	Imatinib Mesylate (STI571)	c-Kit,Bcr-Abl,PDGFR
DL00228-384-001	A16	OU0072980	Zonisamide	Others
DL00228-384-001	A17	OU0072821	Lapatinib (GW-572016) Ditosylate	HER2,EGFR
DL00228-384-001	A18	OU0072981	Atazanavir Sulfate	HIV Protease
DL00228-384-001	A19	OU0072822	Lenalidomide (CC-5013)	TNF-alpha
DL00228-384-001	A20	OU0072982	Ofloxacin (Floxin)	Cancer
DL00228-384-001	A21	OU0072823	Nilotinib (AMN-107)	Bcr-Abl
DL00228-384-001	A22	OU0072983	Marbofloxacin	Others
DL00228-384-001	B03	OU0072894	Amisulpride	Dopamine Receptor
DL00228-384-001	B04	OU0073054	Zolmitriptan	5-HT Receptor
DL00228-384-001	B05	OU0072895	Aniracetam	AMPA Receptor-kainate Receptor-NMDA Receptor
DL00228-384-001	B06	OU0073055	Telbivudine	Others
DL00228-384-001	B07	OU0072896	Artemisinin	Others
DL00228-384-001	B08	OU0073056	Monobenzone	Others
DL00228-384-001	B09	OU0072897	Asenapine	5-HT Receptor,Adrenergic Receptor
DL00228-384-001	B10	OU0073057	Tretinoin	Others
DL00228-384-001	B11	OU0072898	Benazepril HCl	RAAS
DL00228-384-001	B12	OU0073058	Phenylbutazone	Others
DL00228-384-001	B13	OU0072899	Biperiden HCl	AChR
DL00228-384-001	B14	OU0073059	Ezetimibe	Others
DL00228-384-001	B15	OU0072900	Budesonide	Others
DL00228-384-001	B16	OU0073060	Enalaprilat Dihydrate	RAAS
DL00228-384-001	B17	OU0072901	Bumetanide	Others
DL00228-384-001	B18	OU0073061	Dofetilide	Others
DL00228-384-001	B19	OU0072902	Camptothecin	Topoisomerase
DL00228-384-001	B20	OU0073062	Isradipine	Calcium Channel
DL00228-384-001	B21	OU0072903	Carmofur	DNA/RNA Synthesis
DL00228-384-001	B22	OU0073063	Estrone	Estrogen/progestogen Receptor
DL00228-384-001	C03	OU0072824	Rapamycin (Sirolimus)	Autophagy,mTOR
DL00228-384-001	C04	OU0072984	Calcitriol	Others
DL00228-384-001	C05	OU0072825	Sorafenib Tosylate	PDGFR,Raf,VEGFR
DL00228-384-001	C06	OU0072985	Doxercalciferol	Others
DL00228-384-001	C07	OU0072826	Sunitinib Malate	VEGFR,PDGFR,c-Kit
DL00228-384-001	C08	OU0072986	Alfacalcidol	Others
DL00228-384-001	C09	OU0072827	Temsirolimus (CCI-779, NSC 683864)	mTOR
DL00228-384-001	C10	OU0072987	Calcifediol	Others
DL00228-384-001	C11	OU0072828	Vandetanib (ZD6474)	VEGFR
DL00228-384-001	C12	OU0072988	Iloperidone	Others
DL00228-384-001	C13	OU0072829	Vorinostat (SAHA, MK0683)	Autophagy,HDAC
DL00228-384-001	C14	OU0072989	Naratriptan	5-HT Receptor
DL00228-384-001	C15	OU0072830	Masitinib (AB1010)	PDGFR,c-Kit
DL00228-384-001	C16	OU0072990	Ponatinib (AP24534)	PDGFR,FGFR,VEGFR,Bcr-Abl
DL00228-384-001	C17	OU0072831	Crizotinib (PF-02341066)	c-Met,ALK
DL00228-384-001	C18	OU0072991	Fludarabine (Fludara)	Cancer
DL00228-384-001	C19	OU0072832	Vismodegib (GDC-0449)	Hedgehog/Smoothened
DL00228-384-001	C20	OU0072992	Pralatrexate	DHFR
DL00228-384-001	C21	OU0072833	Cabozantinib (XL184, BMS-907351)	FLT3,Tie-2,c-Kit,c-Met,VEGFR,Axl
DL00228-384-001	C22	OU0072993	Cefaclor (Ceclor)	Infection
DL00228-384-001	D03	OU0072904	Cilnidipine	Calcium Channel
DL00228-384-001	D04	OU0073064	Trichlormethiazide	Others
DL00228-384-001	D05	OU0072905	Cilostazol	PDE
DL00228-384-001	D06	OU0073065	Loteprednol etabonate	Others
DL00228-384-001	D07	OU0072906	Floxuridine	DNA/RNA Synthesis
DL00228-384-001	D08	OU0073066	（6-）ε-？Aminocaproic acid	Others
DL00228-384-001	D09	OU0072907	FT-207 (NSC 148958)	DNA/RNA Synthesis
DL00228-384-001	D10	OU0073067	Aminoglutethimide	Aromatase
DL00228-384-001	D11	OU0072908	Ifosfamide	DNA/RNA Synthesis
DL00228-384-001	D12	OU0073068	Aminophylline	PDE
DL00228-384-001	D13	OU0072909	Megestrol Acetate	Estrogen/progestogen Receptor,Androgen Receptor
DL00228-384-001	D14	OU0073069	Amorolfine HCl	Others
DL00228-384-001	D15	OU0072910	Mercaptopurine (6-MP)	DNA/RNA Synthesis
DL00228-384-001	D16	OU0073070	Chloramphenicol	Others
DL00228-384-001	D17	OU0072911	Pamidronate Disodium	Metabolic Disease
DL00228-384-001	D18	OU0073071	Flurbiprofen	Others
DL00228-384-001	D19	OU0072912	Streptozotocin (STZ)	Others
DL00228-384-001	D20	OU0073072	Disulfiram	Others
DL00228-384-001	D21	OU0072913	Zoledronic Acid	Rac
DL00228-384-001	D22	OU0073073	Mesalamine	Others
DL00228-384-001	E03	OU0072834	Abiraterone (CB-7598)	Endocrinology
DL00228-384-001	E04	OU0072994	Mycophenolate Mofetil	Dehydrogenase
DL00228-384-001	E05	OU0072835	Pemetrexed	Cancer
DL00228-384-001	E06	OU0072995	Cephalexin	Others
DL00228-384-001	E07	OU0072836	Malotilate	Others
DL00228-384-001	E08	OU0072996	Dyphylline	PDE
DL00228-384-001	E09	OU0072837	Ivacaftor (VX-770)	CFTR
DL00228-384-001	E10	OU0072997	Aztreonam	Others
DL00228-384-001	E11	OU0072838	Docetaxel	Microtubule Associated
DL00228-384-001	E12	OU0072998	Perindopril Erbumine (Aceon)	Cardiovascular Disease
DL00228-384-001	E13	OU0072839	Gemcitabine HCl (Gemzar)	Cancer
DL00228-384-001	E14	OU0072999	Irbesartan	RAAS
DL00228-384-001	E15	OU0072840	Paclitaxel	Microtubule Associated,Autophagy
DL00228-384-001	E16	OU0073000	Alprostadil	Others
DL00228-384-001	E17	OU0072841	Capecitabine	DNA/RNA Synthesis
DL00228-384-001	E18	OU0073001	Norfloxacin (Norxacin)	Infection
DL00228-384-001	E19	OU0072842	Cisplatin	DNA/RNA Synthesis
DL00228-384-001	E20	OU0073002	Tadalafil	PDE
DL00228-384-001	E21	OU0072843	Valproic acid sodium salt (Sodium valproate)	Autophagy,HDAC,GABA Receptor
DL00228-384-001	E22	OU0073003	Cyclosporine	Others
DL00228-384-001	F03	OU0072914	Doxazosin Mesylate	Adrenergic Receptor
DL00228-384-001	F04	OU0073074	Sulfanilamide	Others
DL00228-384-001	F05	OU0072915	Edaravone	Others
DL00228-384-001	F06	OU0073075	Betamethasone Dipropionate (Diprolene)	Inflammation
DL00228-384-001	F07	OU0072916	Ellagic acid	Cancer
DL00228-384-001	F08	OU0073076	Meprednisone	Others
DL00228-384-001	F09	OU0072917	Etodolac	COX
DL00228-384-001	F10	OU0073077	Betamethasone valerate (Betnovate)	Inflammation
DL00228-384-001	F11	OU0072918	Etomidate	GABA Receptor
DL00228-384-001	F12	OU0073078	Praziquantel	Others
DL00228-384-001	F13	OU0072919	Felbamate	Others
DL00228-384-001	F14	OU0073079	Busulfan	Others
DL00228-384-001	F15	OU0072920	Fluconazole	Others
DL00228-384-001	F16	OU0073080	Carbamazepine	Autophagy,Sodium Channel
DL00228-384-001	F17	OU0072921	Flumazenil	GABA Receptor
DL00228-384-001	F18	OU0073081	Hydrocortisone	Others
DL00228-384-001	F19	OU0072922	Fluoxetine HCl	5-HT Receptor
DL00228-384-001	F20	OU0073082	Torsemide	Others
DL00228-384-001	F21	OU0072923	Fluvoxamine maleate	5-HT Receptor
DL00228-384-001	F22	OU0073083	Desonide	Others
DL00228-384-001	G03	OU0072844	Ritonavir	HIV Protease
DL00228-384-001	G04	OU0073004	Natamycin	Others
DL00228-384-001	G05	OU0072845	Axitinib	c-Kit,VEGFR,PDGFR
DL00228-384-001	G06	OU0073005	Ibuprofen Lysine (NeoProfen)	Inflammation
DL00228-384-001	G07	OU0072846	Aprepitant	Substance P
DL00228-384-001	G08	OU0073006	Vinorelbine (Navelbine)	anticancer
DL00228-384-001	G09	OU0072847	Regorafenib (BAY 73-4506)	c-RET,VEGFR
DL00228-384-001	G10	OU0073007	Telaprevir (VX-950)	HCV Protease
DL00228-384-001	G11	OU0072848	Fulvestrant	Estrogen/progestogen Receptor
DL00228-384-001	G12	OU0073008	Cetirizine DiHCl	Histamine Receptor
DL00228-384-001	G13	OU0072849	Thalidomide	TNF-alpha,E3 Ligase
DL00228-384-001	G14	OU0073009	Dexamethasone (DHAP)	Autophagy,IL Receptor
DL00228-384-001	G15	OU0072850	Exemestane	Aromatase
DL00228-384-001	G16	OU0073010	Nebivolol	Adrenergic Receptor
DL00228-384-001	G17	OU0072851	Finasteride	5-alpha Reductase
DL00228-384-001	G18	OU0073011	Pimobendan	PDE
DL00228-384-001	G19	OU0072852	Irinotecan	Topoisomerase
DL00228-384-001	G20	OU0073012	Pomalidomide	TNF-alpha
DL00228-384-001	G21	OU0072853	Cladribine	DNA/RNA Synthesis
DL00228-384-001	G22	OU0073013	Tazarotene	Others
DL00228-384-001	H03	OU0072924	Gatifloxacin	Others
DL00228-384-001	H04	OU0073084	Divalproex Sodium	Autophagy
DL00228-384-001	H05	OU0072925	Genistein	Topoisomerase,EGFR
DL00228-384-001	H06	OU0073085	Emtricitabine	Reverse Transcriptase
DL00228-384-001	H07	OU0072926	Glimepiride	DPP-4
DL00228-384-001	H08	OU0073086	Progesterone	Others
DL00228-384-001	H09	OU0072927	Granisetron HCl	5-HT Receptor
DL00228-384-001	H10	OU0073087	Lamivudine	Reverse Transcriptase
DL00228-384-001	H11	OU0072928	Ivermectin	Others
DL00228-384-001	H12	OU0073088	Eplerenone	Cardiovascular Disease
DL00228-384-001	H13	OU0072929	Ketoconazole	P450 (e.g. CYP17)
DL00228-384-001	H14	OU0073089	Hydrochlorothiazide	Others
DL00228-384-001	H15	OU0072930	Lansoprazole	Proton Pump
DL00228-384-001	H16	OU0073090	Estradiol	Others
DL00228-384-001	H17	OU0072931	Levetiracetam	Others
DL00228-384-001	H18	OU0073091	Deferasirox	Others
DL00228-384-001	H19	OU0072932	Lidocaine	Histamine Receptor
DL00228-384-001	H20	OU0073092	Piroxicam	COX
DL00228-384-001	H21	OU0072933	Loratadine	Histamine Receptor
DL00228-384-001	H22	OU0073093	Gemcitabine	Autophagy,DNA/RNA Synthesis
DL00228-384-001	I03	OU0072854	Dutasteride	5-alpha Reductase
DL00228-384-001	I04	OU0073014	Candesartan	RAAS
DL00228-384-001	I05	OU0072855	Melatonin	Others
DL00228-384-001	I06	OU0073015	Ubenimex (Bestatin)	Cancer
DL00228-384-001	I07	OU0072856	Bisoprolol fumarate	Adrenergic Receptor
DL00228-384-001	I08	OU0073016	Apixaban	Factor Xa
DL00228-384-001	I09	OU0072857	Doxorubicin (Adriamycin)	Autophagy,Topoisomerase
DL00228-384-001	I10	OU0073017	Reserpine	Others
DL00228-384-001	I11	OU0072858	Fluorouracil (5-Fluoracil, 5-FU)	DNA/RNA Synthesis
DL00228-384-001	I12	OU0073018	Furosemide	Others
DL00228-384-001	I13	OU0072859	Methotrexate	DHFR
DL00228-384-001	I14	OU0073019	Olmesartan Medoxomil	RAAS
DL00228-384-001	I15	OU0072860	Imiquimod	Others
DL00228-384-001	I16	OU0073020	Cefdinir	Others
DL00228-384-001	I17	OU0072861	Bendamustine HCl	Others
DL00228-384-001	I18	OU0073021	Clotrimazole	Others
DL00228-384-001	I19	OU0072862	Nelarabine	DNA/RNA Synthesis
DL00228-384-001	I20	OU0073022	Rizatriptan Benzoate	5-HT Receptor
DL00228-384-001	I21	OU0072863	Bleomycin Sulfate	DNA/RNA Synthesis
DL00228-384-001	I22	OU0073023	Pyridostigmine Bromide	AChR
DL00228-384-001	J03	OU0072934	Acitretin	Others
DL00228-384-001	J04	OU0073094	Glyburide	Others
DL00228-384-001	J05	OU0072935	Biapenem	Infection
DL00228-384-001	J06	OU0073095	Adefovir Dipivoxil	Reverse Transcriptase
DL00228-384-001	J07	OU0072936	Cefoselis Sulfate	Others
DL00228-384-001	J08	OU0073096	Zalcitabine	Reverse Transcriptase
DL00228-384-001	J09	OU0072937	Daptomycin	Others
DL00228-384-001	J10	OU0073097	Azathioprine	Others
DL00228-384-001	J11	OU0072938	Doripenem Hydrate	Others
DL00228-384-001	J12	OU0073098	Indomethacin	Others
DL00228-384-001	J13	OU0072939	Dorzolamide HCL	Cancer
DL00228-384-001	J14	OU0073099	Paliperidone (Invega)	Neurological Disease
DL00228-384-001	J15	OU0072940	Gestodene	Estrogen/progestogen Receptor
DL00228-384-001	J16	OU0073100	Terbinafine	Others
DL00228-384-001	J17	OU0072941	Drospirenone	Estrogen/progestogen Receptor
DL00228-384-001	J18	OU0073101	Levodopa (Sinemet)	Neurological Disease
DL00228-384-001	J19	OU0072942	Altretamine	Others
DL00228-384-001	J20	OU0073102	Levonorgestrel	Others
DL00228-384-001	J21	OU0072943	Isotretinoin	Hydroxylase
DL00228-384-001	J22	OU0073103	Gemfibrozil	Others
DL00228-384-001	K03	OU0072864	Clafen (Cyclophosphamide)	DNA/RNA Synthesis
DL00228-384-001	K04	OU0073024	Metolazone	Others
DL00228-384-001	K05	OU0072865	Clofarabine	DNA/RNA Synthesis
DL00228-384-001	K06	OU0073025	Cefoperazone	Others
DL00228-384-001	K07	OU0072866	Dacarbazine	DNA/RNA Synthesis
DL00228-384-001	K08	OU0073026	Silodosin	Adrenergic Receptor
DL00228-384-001	K09	OU0072867	Dexrazoxane HCl (ICRF-187, ADR-529)	Others
DL00228-384-001	K10	OU0073027	Riluzole	Sodium Channel
DL00228-384-001	K11	OU0072868	Epirubicin HCl	Topoisomerase
DL00228-384-001	K12	OU0073028	Risperidone	5-HT Receptor
DL00228-384-001	K13	OU0072869	Decitabine	DNA Methyltransferase
DL00228-384-001	K14	OU0073029	Sulfapyridine	Others
DL00228-384-001	K15	OU0072870	Etoposide	Topoisomerase
DL00228-384-001	K16	OU0073030	Sulfameter	Others
DL00228-384-001	K17	OU0072871	Raloxifene HCl	Estrogen/progestogen Receptor
DL00228-384-001	K18	OU0073031	Prilocaine	Others
DL00228-384-001	K19	OU0072872	Idarubicin HCl	Topoisomerase
DL00228-384-001	K20	OU0073032	Darunavir Ethanolate	HIV Protease
DL00228-384-001	K21	OU0072873	Fludarabine Phosphate	DNA/RNA Synthesis
DL00228-384-001	K22	OU0073033	Prednisone	Others
DL00228-384-001	L03	OU0072944	Meropenem	Others
DL00228-384-001	L04	OU0073104	Mitotane	Others
DL00228-384-001	L05	OU0072945	Mianserin HCl	Histamine Receptor
DL00228-384-001	L06	OU0073105	Methylprednisolone	Others
DL00228-384-001	L07	OU0072946	Minoxidil	Cardiovascular Disease
DL00228-384-001	L08	OU0073106	Meloxicam	Others
DL00228-384-001	L09	OU0072947	Mizoribine	DNA/RNA Synthesis
DL00228-384-001	L10	OU0073107	Mesna	Others
DL00228-384-001	L11	OU0072948	Mosapride Citrate	5-HT Receptor
DL00228-384-001	L12	OU0073108	Methocarbamol	Others
DL00228-384-001	L13	OU0072949	Nafamostat Mesylate	Proteasome
DL00228-384-001	L14	OU0073109	Prednisolone	Others
DL00228-384-001	L15	OU0072950	Omeprazole	Autophagy,Proton Pump
DL00228-384-001	L16	OU0073110	Telmisartan	RAAS
DL00228-384-001	L17	OU0072951	Ondansetron HCl	5-HT Receptor
DL00228-384-001	L18	OU0073111	Thiabendazole	Others
DL00228-384-001	L19	OU0072952	Oxcarbazepine	Sodium Channel
DL00228-384-001	L20	OU0073112	Guaifenesin	Others
DL00228-384-001	L21	OU0072953	Pizotifen Malate	Others
DL00228-384-001	L22	OU0073113	Rifabutin	Others
DL00228-384-001	M03	OU0072874	2-Methoxyestradiol (2-MeOE2)	HIF
DL00228-384-001	M04	OU0073034	Alendronate (Fosamax)	Metabolic Disease
DL00228-384-001	M05	OU0072875	Pazopanib HCl (GW786034 HCl)	VEGFR,PDGFR,c-Kit
DL00228-384-001	M06	OU0073035	Ethinyl Estradiol	Others
DL00228-384-001	M07	OU0072876	Leucovorin Calcium	Metabolic Disease
DL00228-384-001	M08	OU0073036	Naproxen	COX
DL00228-384-001	M09	OU0072877	Temozolomide	Autophagy
DL00228-384-001	M10	OU0073037	Nitazoxanide	Others
DL00228-384-001	M11	OU0072878	Vincristine	Microtubule Associated,Autophagy
DL00228-384-001	M12	OU0073038	Triamcinolone Acetonide	Others
DL00228-384-001	M13	OU0072879	Agomelatine	5-HT Receptor
DL00228-384-001	M14	OU0073039	Orlistat	Others
DL00228-384-001	M15	OU0072880	Leflunomide	Others
DL00228-384-001	M16	OU0073040	Allopurinol	OX Receptor
DL00228-384-001	M17	OU0072881	Vinblastine	Microtubule Associated
DL00228-384-001	M18	OU0073041	Zafirlukast	Others
DL00228-384-001	M19	OU0072882	Carboplatin	DNA/RNA Synthesis
DL00228-384-001	M20	OU0073042	Erythromycin	Others
DL00228-384-001	M21	OU0072883	Topotecan HCl	Topoisomerase
DL00228-384-001	M22	OU0073043	Amphotericin B	Others
DL00228-384-001	N03	OU0072954	Rocuronium Bromide	AChR
DL00228-384-001	N04	OU0073114	Esomeprazole magnesium (Nexium)	Digestive system disease
DL00228-384-001	N05	OU0072955	Stavudine (d4T)	Reverse Transcriptase
DL00228-384-001	N06	OU0073115	Nicotinic Acid	Others
DL00228-384-001	N07	OU0072956	Teicoplanin	Infection
DL00228-384-001	N08	OU0073116	Nimodipine	Calcium Channel,Autophagy
DL00228-384-001	N09	OU0072957	Tenofovir Disoproxil Fumarate	Reverse Transcriptase
DL00228-384-001	N10	OU0073117	Nisoldipine	Others
DL00228-384-001	N11	OU0072958	Tenofovir	Reverse Transcriptase
DL00228-384-001	N12	OU0073118	L-Glutamine	Metabolic Disease
DL00228-384-001	N13	OU0072959	Tigecycline	Others
DL00228-384-001	N14	OU0073119	Gadodiamide	Others
DL00228-384-001	N15	OU0072960	Entecavir Hydrate	Others
DL00228-384-001	N16	OU0073120	Oxybutynin (Ditropan)	Neurological Disease
DL00228-384-001	N17	OU0072961	Vecuronium Bromide	Others
DL00228-384-001	N18	OU0073121	Enoxacin	Others
DL00228-384-001	N19	OU0072962	Bimatoprost	Others
DL00228-384-001	N20	OU0073122	Pitavastatin Calcium	Others
DL00228-384-001	N21	OU0072963	Linezolid	Others
DL00228-384-001	N22	OU0073123	Rifapentine	Others
DL00228-384-001	O03	OU0072884	Nepafenac	Others
DL00228-384-001	O04	OU0073044	Ibuprofen	COX
DL00228-384-001	O05	OU0072885	Rufinamide	Sodium Channel
DL00228-384-001	O06	OU0073045	Amprenavir	HIV Protease
DL00228-384-001	O07	OU0072886	Posaconazole	Others
DL00228-384-001	O08	OU0073046	Albendazole	Others
DL00228-384-001	O09	OU0072887	Prasugrel	P2 Receptor
DL00228-384-001	O10	OU0073047	Chlorothiazide	Others
DL00228-384-001	O11	OU0072888	Ramelteon	MT Receptor
DL00228-384-001	O12	OU0073048	Methyldopa (Aldomet)	Cardiovascular Disease
DL00228-384-001	O13	OU0072889	Cinacalcet HCl	CaSR
DL00228-384-001	O14	OU0073049	Ursodiol	Others
DL00228-384-001	O15	OU0072890	Celecoxib	COX
DL00228-384-001	O16	OU0073050	Nitrofural	Others
DL00228-384-001	O17	OU0072891	Vemurafenib (PLX4032, RG7204)	Raf
DL00228-384-001	O18	OU0073051	Ketoprofen	COX
DL00228-384-001	O19	OU0072892	Acarbose	Others
DL00228-384-001	O20	OU0073052	Ketorolac	COX
DL00228-384-001	O21	OU0072893	Adapalene	Others
DL00228-384-001	O22	OU0073053	Adenosine	Others
DL00228-384-001	P03	OU0072964	Clopidogrel	P2 Receptor
DL00228-384-001	P04	OU0073124	Pyrazinamide	Others
DL00228-384-001	P05	OU0072965	Prazosin HCl	Others
DL00228-384-001	P06	OU0073125	Quetiapine Fumarate	Dopamine Receptor
DL00228-384-001	P07	OU0072966	Ranolazine 2HCl	Calcium Channel
DL00228-384-001	P08	OU0073126	Rifampin	Others
DL00228-384-001	P09	OU0072967	Repaglinide	Potassium Channel
DL00228-384-001	P10	OU0073127	Beta Carotene	Others
DL00228-384-001	P11	OU0072968	Risedronate sodium	Metabolic Disease
DL00228-384-001	P12	OU0073128	Cefditoren Pivoxil	Others
DL00228-384-001	P13	OU0072969	Rolipram	PDE
DL00228-384-001	P14	OU0073129	Sulfadiazine	Others
DL00228-384-001	P15	OU0072970	Sildenafil Citrate	PDE
DL00228-384-001	P16	OU0073130	Chlorprothixene	Dopamine Receptor
DL00228-384-001	P17	OU0072971	Sumatriptan Succinate	5-HT Receptor
DL00228-384-001	P18	OU0073131	Oxytetracycline (Terramycin)	Others
DL00228-384-001	P19	OU0072972	Tianeptine sodium	5-HT Receptor
DL00228-384-001	P20	OU0073132	Thioguanine	Cancer
DL00228-384-001	P21	OU0072973	Tizanidine HCl	Adrenergic Receptor
DL00228-384-001	P22	OU0073133	Toremifene Citrate	Estrogen/progestogen Receptor
DL00229-384-001	A03	OU0073134	Trifluridine	Others
DL00229-384-001	A04	OU0073294	Ozagrel HCl	Others
DL00229-384-001	A05	OU0073135	Azacitidine	DNA Methyltransferase
DL00229-384-001	A06	OU0073295	Argatroban	Others
DL00229-384-001	A07	OU0073136	Vidarabine	Others
DL00229-384-001	A08	OU0073296	Mitiglinide calcium	Cardiovascular Disease
DL00229-384-001	A09	OU0073137	Verteporfin (Visudyne)	Endocrinology
DL00229-384-001	A10	OU0073297	Mecarbinate	Others
DL00229-384-001	A11	OU0073138	Teniposide	Others
DL00229-384-001	A12	OU0073298	Rosiglitazone HCl	Cardiovascular Disease
DL00229-384-001	A13	OU0073139	Rifaximin	Others
DL00229-384-001	A14	OU0073299	Lisinopril (Zestril)	Metabolic Disease
DL00229-384-001	A15	OU0073140	Losartan Potassium (DuP 753)	RAAS
DL00229-384-001	A16	OU0073300	Atorvastatin Calcium	HMG-CoA Reductase
DL00229-384-001	A17	OU0073141	Simvastatin	Others
DL00229-384-001	A18	OU0073301	Famotidine	Histamine Receptor
DL00229-384-001	A19	OU0073142	Ramipril	RAAS
DL00229-384-001	A20	OU0073302	Moexipril HCl	RAAS
DL00229-384-001	A21	OU0073143	Fenofibrate	Others
DL00229-384-001	A22	OU0073303	Clevidipine Butyrate	Calcium Channel
DL00229-384-001	B03	OU0073214	Nystatin (Fungicidin)	Others
DL00229-384-001	B04	OU0073374	Bethanechol chloride	AChR
DL00229-384-001	B05	OU0073215	Isoniazid	Others
DL00229-384-001	B06	OU0073375	Chlorpromazine HCl	Potassium Channel,Dopamine Receptor
DL00229-384-001	B07	OU0073216	Resveratrol	Sirtuin,Autophagy
DL00229-384-001	B08	OU0073376	Clindamycin HCl	Others
DL00229-384-001	B09	OU0073217	Levofloxacin	Others
DL00229-384-001	B10	OU0073377	Clonidine HCl	Adrenergic Receptor,Autophagy
DL00229-384-001	B11	OU0073218	Enalapril Maleate	RAAS
DL00229-384-001	B12	OU0073378	Clozapine	5-HT Receptor
DL00229-384-001	B13	OU0073219	Menadione	Others
DL00229-384-001	B14	OU0073379	Pramipexole	Dopamine Receptor
DL00229-384-001	B15	OU0073220	Metformin hydrochloride (Glucophage)	Endocrinology
DL00229-384-001	B16	OU0073380	Domperidone	Dopamine Receptor
DL00229-384-001	B17	OU0073221	Methoxsalen	Others
DL00229-384-001	B18	OU0073381	Donepezil HCl (Aricept)	Metabolic Disease
DL00229-384-001	B19	OU0073222	Miconazole Nitrate	Others
DL00229-384-001	B20	OU0073382	Estriol	Estrogen/progestogen Receptor
DL00229-384-001	B21	OU0073223	Sulfamethizole	Others
DL00229-384-001	B22	OU0073383	Famciclovir	Others
DL00229-384-001	C03	OU0073144	Ranitidine	Histamine Receptor
DL00229-384-001	C04	OU0073304	Adiphenine HCl	Others
DL00229-384-001	C05	OU0073145	Acadesine	AMPK
DL00229-384-001	C06	OU0073305	Duloxetine HCl	5-HT Receptor
DL00229-384-001	C07	OU0073146	Acetylcholine Chloride	AChR
DL00229-384-001	C08	OU0073306	Trimebutine	Opioid Receptor
DL00229-384-001	C09	OU0073147	Acipimox	Others
DL00229-384-001	C10	OU0073307	Ivabradine HCl	Adrenergic Receptor
DL00229-384-001	C11	OU0073148	Aciclovir	Others
DL00229-384-001	C12	OU0073308	Rivastigmine Tartrate	AChR
DL00229-384-001	C13	OU0073149	Nifedipine	Others
DL00229-384-001	C14	OU0073309	Topiramate	Carbonic Anhydrase
DL00229-384-001	C15	OU0073150	Amiloride HCl	Others
DL00229-384-001	C16	OU0073310	Dexmedetomidine HCl (Precedex)	Neurological Disease
DL00229-384-001	C17	OU0073151	Amlodipine besylate (Norvasc)	Cardiovascular Disease
DL00229-384-001	C18	OU0073311	Betaxolol	Adrenergic Receptor
DL00229-384-001	C19	OU0073152	Chlorpheniramine Maleate	Histamine Receptor
DL00229-384-001	C20	OU0073312	Detomidine HCl	Adrenergic Receptor
DL00229-384-001	C21	OU0073153	Clofibrate (Atromid-S)	Cardiovascular Disease
DL00229-384-001	C22	OU0073313	Fosinopril sodium (Monopril)	Cardiovascular Disease
DL00229-384-001	D03	OU0073224	Tolfenamic Acid	COX
DL00229-384-001	D04	OU0073384	Fleroxacin (Quinodis)	Vermifuge
DL00229-384-001	D05	OU0073225	Pranoprofen	Others
DL00229-384-001	D06	OU0073385	Fluocinolone Acetonide	Others
DL00229-384-001	D07	OU0073226	Sulphadimethoxine	Others
DL00229-384-001	D08	OU0073386	Gallamine Triethiodide	AChR
DL00229-384-001	D09	OU0073227	Rimantadine	Others
DL00229-384-001	D10	OU0073387	Imatinib (STI571)	PDGFR
DL00229-384-001	D11	OU0073228	Primidone	Others
DL00229-384-001	D12	OU0073388	Itraconazole	Others
DL00229-384-001	D13	OU0073229	Nefiracetam	GABA Receptor
DL00229-384-001	D14	OU0073389	Lincomycin HCl	Others
DL00229-384-001	D15	OU0073230	Nicorandil	Potassium Channel
DL00229-384-001	D16	OU0073390	Loperamide HCl	Opioid Receptor,Autophagy
DL00229-384-001	D17	OU0073231	Tamoxifen Citrate	Estrogen/progestogen Receptor,Autophagy
DL00229-384-001	D18	OU0073391	Manidipine	Calcium Channel
DL00229-384-001	D19	OU0073232	Meglumine	Others
DL00229-384-001	D20	OU0073392	Cidofovir (Vistide)	Infection
DL00229-384-001	D21	OU0073233	Aripiprazole	5-HT Receptor
DL00229-384-001	D22	OU0073393	Mitoxantrone HCl	Others
DL00229-384-001	E03	OU0073154	Erdosteine	Others
DL00229-384-001	E04	OU0073314	Ambrisentan	Others
DL00229-384-001	E05	OU0073155	Betaxolol hydrochloride (Betoptic)	Cardiovascular Disease
DL00229-384-001	E06	OU0073315	Bexarotene	Others
DL00229-384-001	E07	OU0073156	Proparacaine HCl	Sodium Channel
DL00229-384-001	E08	OU0073316	Temocapril HCl	RAAS
DL00229-384-001	E09	OU0073157	Pranlukast	Others
DL00229-384-001	E10	OU0073317	Gabexate Mesylate	Proteasome
DL00229-384-001	E11	OU0073158	Oxfendazole	Others
DL00229-384-001	E12	OU0073318	Rasagiline Mesylate	MAO
DL00229-384-001	E13	OU0073159	Carvedilol	Adrenergic Receptor
DL00229-384-001	E14	OU0073319	Naltrexone HCl	Opioid Receptor
DL00229-384-001	E15	OU0073160	Atracurium Besylate	Others
DL00229-384-001	E16	OU0073320	Levosulpiride	Dopamine Receptor
DL00229-384-001	E17	OU0073161	Butoconazole nitrate	Others
DL00229-384-001	E18	OU0073321	Azasetron HCl (Y-25130)	Neurological Disease
DL00229-384-001	E19	OU0073162	Azithromycin	Autophagy
DL00229-384-001	E20	OU0073322	Mizolastine (Mizollen)	Digestive system disease
DL00229-384-001	E21	OU0073163	Albendazole Oxide	Others
DL00229-384-001	E22	OU0073323	Flunixin Meglumin	COX
DL00229-384-001	F03	OU0073234	Methscopolamine	AChR
DL00229-384-001	F04	OU0073394	Mycophenolic acid	Others
DL00229-384-001	F05	OU0073235	Amiodarone HCl	Autophagy,Potassium Channel
DL00229-384-001	F06	OU0073395	Nateglinide	Potassium Channel
DL00229-384-001	F07	OU0073236	Adenine	Cancer
DL00229-384-001	F08	OU0073396	Neostigmine bromide (Prostigmin)	Endocrinology
DL00229-384-001	F09	OU0073237	Adenine sulfate	Cancer
DL00229-384-001	F10	OU0073397	Nitrendipine	Calcium Channel,Autophagy
DL00229-384-001	F11	OU0073238	Adenine HCl	DNA/RNA Synthesis
DL00229-384-001	F12	OU0073398	Novobiocin Sodium	Others
DL00229-384-001	F13	OU0073239	Ticlopidine HCl	P2 Receptor
DL00229-384-001	F14	OU0073399	Olanzapine	5-HT Receptor,Dopamine Receptor
DL00229-384-001	F15	OU0073240	ATP (Adenosine-Triphosphate)	Endocrinology
DL00229-384-001	F16	OU0073400	Olopatadine HCl	Histamine Receptor
DL00229-384-001	F17	OU0073241	Meclizine 2HCl	Others
DL00229-384-001	F18	OU0073401	Oxymetazoline HCl	Adrenergic Receptor
DL00229-384-001	F19	OU0073242	Mometasone furoate	Others
DL00229-384-001	F20	OU0073402	Ozagrel	Factor Xa
DL00229-384-001	F21	OU0073243	Propylthiouracil	Others
DL00229-384-001	F22	OU0073403	Pancuronium dibromide	AChR
DL00229-384-001	G03	OU0073164	Chloroxine	Others
DL00229-384-001	G04	OU0073324	Vinpocetine (Cavinton)	Inflammation
DL00229-384-001	G05	OU0073165	Lomustine	Others
DL00229-384-001	G06	OU0073325	Lapatinib	Neurological Disease
DL00229-384-001	G07	OU0073166	Chenodeoxycholic Acid	Others
DL00229-384-001	G08	OU0073326	Blonanserin (Lonasen)	Cancer
DL00229-384-001	G09	OU0073167	Cimetidine	Histamine Receptor
DL00229-384-001	G10	OU0073327	Cisatracurium Besylate	Adrenergic Receptor
DL00229-384-001	G11	OU0073168	Clemastine Fumarate	Histamine Receptor
DL00229-384-001	G12	OU0073328	Dronedarone HCl	Others
DL00229-384-001	G13	OU0073169	Curcumin	Others
DL00229-384-001	G14	OU0073329	Conivaptan HCl	Others
DL00229-384-001	G15	OU0073170	Daidzein	Others
DL00229-384-001	G16	OU0073330	Ibutilide Fumarate	Sodium Channel
DL00229-384-001	G17	OU0073171	Oxibendazole	Others
DL00229-384-001	G18	OU0073331	Probucol	Others
DL00229-384-001	G19	OU0073172	Penicillamine (Cuprimine)	Immunology
DL00229-384-001	G20	OU0073332	Arbidol HCl	Others
DL00229-384-001	G21	OU0073173	Bifonazole	Others
DL00229-384-001	G22	OU0073333	Licofelone	COX
DL00229-384-001	H03	OU0073244	Lacidipine	Calcium Channel
DL00229-384-001	H04	OU0073404	Phenoxybenzamine HCl	Adrenergic Receptor
DL00229-384-001	H05	OU0073245	Procarbazine HCl (Matulane)	Cancer
DL00229-384-001	H06	OU0073405	Propafenone HCl	Sodium Channel
DL00229-384-001	H07	OU0073246	Ondansetron (Zofran)	Digestive system disease
DL00229-384-001	H08	OU0073406	Quinine HCl Dihydrate	Others
DL00229-384-001	H09	OU0073247	Liranaftate	Infection
DL00229-384-001	H10	OU0073407	Racecadotril	Opioid Receptor
DL00229-384-001	H11	OU0073248	D-Cycloserine	Infection
DL00229-384-001	H12	OU0073408	Ribavirin	Others
DL00229-384-001	H13	OU0073249	Sodium butyrate	Cancer
DL00229-384-001	H14	OU0073409	Rosiglitazone maleate	Infection
DL00229-384-001	H15	OU0073250	Sodium orthovanadate	Cancer
DL00229-384-001	H16	OU0073410	Roxithromycin	Others
DL00229-384-001	H17	OU0073251	Elvitegravir (GS-9137, JTK-303)	Integrase
DL00229-384-001	H18	OU0073411	Salbutamol sulfate (Albuterol)	Infection
DL00229-384-001	H19	OU0073252	Maraviroc	CCR
DL00229-384-001	H20	OU0073412	Scopolamine HBr	AChR
DL00229-384-001	H21	OU0073253	Raltegravir (MK-0518)	Integrase
DL00229-384-001	H22	OU0073413	Sotalol	Adrenergic Receptor
DL00229-384-001	I03	OU0073174	Metoprolol Tartrate	Adrenergic Receptor
DL00229-384-001	I04	OU0073334	Xylose	Others
DL00229-384-001	I05	OU0073175	Etidronate (Didronel)	Endocrinology
DL00229-384-001	I06	OU0073335	Mestranol	Others
DL00229-384-001	I07	OU0073176	Diethylstilbestrol	Others
DL00229-384-001	I08	OU0073336	Naftopidil	Adrenergic Receptor
DL00229-384-001	I09	OU0073177	Diltiazem HCl	Others
DL00229-384-001	I10	OU0073337	S- (+)-Rolipram	PDE
DL00229-384-001	I11	OU0073178	Diphenhydramine HCl	Others
DL00229-384-001	I12	OU0073338	Bazedoxifene HCl	Estrogen/progestogen Receptor
DL00229-384-001	I13	OU0073179	Dapoxetine HCl	5-HT Receptor
DL00229-384-001	I14	OU0073339	Fudosteine	Neurological Disease
DL00229-384-001	I15	OU0073180	Risedronic acid (Actonel)	Metabolic Disease
DL00229-384-001	I16	OU0073340	Atropine	AChR
DL00229-384-001	I17	OU0073181	Tranexamic Acid	Others
DL00229-384-001	I18	OU0073341	Roflumilast	PDE
DL00229-384-001	I19	OU0073182	Valaciclovir HCl	Others
DL00229-384-001	I20	OU0073342	Gabapentin (Neurontin)	Respiratory Disease
DL00229-384-001	I21	OU0073183	Ganciclovir	Others
DL00229-384-001	I22	OU0073343	Sitafloxacin Hydrate	Others
DL00229-384-001	J03	OU0073254	Sulindac	Others
DL00229-384-001	J04	OU0073414	Sulfadoxine (Sulphadoxine)	Infection
DL00229-384-001	J05	OU0073255	Taurine	Infection
DL00229-384-001	J06	OU0073415	Tenoxicam	Others
DL00229-384-001	J07	OU0073256	Pramipexole dihydrochloride monohydrate	Neurological Disease
DL00229-384-001	J08	OU0073416	Tobramycin	Inflammation
DL00229-384-001	J09	OU0073257	Suplatast Tosylate	Others
DL00229-384-001	J10	OU0073417	Vardenafil HCl Trihydrate	PDE
DL00229-384-001	J11	OU0073258	Mirtazapine	Others
DL00229-384-001	J12	OU0073418	Xylazine HCl	Adrenergic Receptor
DL00229-384-001	J13	OU0073259	Benidipine HCl	Calcium Channel
DL00229-384-001	J14	OU0073419	Maprotiline HCl	Adrenergic Receptor
DL00229-384-001	J15	OU0073260	Formoterol Hemifumarate	Adrenergic Receptor
DL00229-384-001	J16	OU0073420	Naphazoline HCl	Adrenergic Receptor
DL00229-384-001	J17	OU0073261	Chlormezanone	Others
DL00229-384-001	J18	OU0073421	Epinephrine Bitartrate	Adrenergic Receptor
DL00229-384-001	J19	OU0073262	Ketotifen Fumarate	Histamine Receptor
DL00229-384-001	J20	OU0073422	L-Adrenaline	Adrenergic Receptor
DL00229-384-001	J21	OU0073263	Urapidil HCl	5-HT Receptor
DL00229-384-001	J22	OU0073423	DL-Adrenaline	Cardiovascular Disease
DL00229-384-001	K03	OU0073184	Protionamide	Others
DL00229-384-001	K04	OU0073344	Tebipenem Pivoxil	Others
DL00229-384-001	K05	OU0073185	Idoxuridine	Others
DL00229-384-001	K06	OU0073345	Rosuvastatin Calcium	RAAS
DL00229-384-001	K07	OU0073186	Sparfloxacin	Others
DL00229-384-001	K08	OU0073346	Dichlorphenamide	Others
DL00229-384-001	K09	OU0073187	Felodipine	Calcium Channel
DL00229-384-001	K10	OU0073347	BIBR 953 (Dabigatran etexilate, Pradaxa)	Neurological Disease
DL00229-384-001	K11	OU0073188	Deflazacort	Others
DL00229-384-001	K12	OU0073348	Aliskiren Hemifumarate	RAAS
DL00229-384-001	K13	OU0073189	Nizatidine	Histamine Receptor
DL00229-384-001	K14	OU0073349	OSI-420	EGFR
DL00229-384-001	K15	OU0073190	Carbidopa	Others
DL00229-384-001	K16	OU0073350	DAPT (GSI-IX)	Gamma-secretase,Beta Amyloid
DL00229-384-001	K17	OU0073191	Valsartan	RAAS
DL00229-384-001	K18	OU0073351	Irinotecan HCl Trihydrate	Topoisomerase
DL00229-384-001	K19	OU0073192	Dipyridamole	Others
DL00229-384-001	K20	OU0073352	Betamethasone	Others
DL00229-384-001	K21	OU0073193	Hydroxyurea	Others
DL00229-384-001	K22	OU0073353	TAME	E3 Ligase ,APC
DL00229-384-001	L03	OU0073264	Ciprofloxacin (Cipro)	Neurological Disease
DL00229-384-001	L04	OU0073424	Phenytoin	Sodium Channel
DL00229-384-001	L05	OU0073265	Lopinavir	HIV Protease
DL00229-384-001	L06	OU0073425	Methacycline HCl	Others
DL00229-384-001	L07	OU0073266	Uridine	DNA/RNA Synthesis
DL00229-384-001	L08	OU0073426	Ciclopirox	Others
DL00229-384-001	L09	OU0073267	Flunarizine 2HCl	Calcium Channel
DL00229-384-001	L10	OU0073427	Dopamine HCl	Dopamine Receptor
DL00229-384-001	L11	OU0073268	Fenticonazole Nitrate	Others
DL00229-384-001	L12	OU0073428	Ritodrine HCl	Adrenergic Receptor
DL00229-384-001	L13	OU0073269	Rebamipide	Others
DL00229-384-001	L14	OU0073429	Isoconazole nitrate	Others
DL00229-384-001	L15	OU0073270	Epalrestat	Others
DL00229-384-001	L16	OU0073430	Econazole nitrate	Others
DL00229-384-001	L17	OU0073271	Aspartame	Others
DL00229-384-001	L18	OU0073431	Miconazole	Others
DL00229-384-001	L19	OU0073272	Candesartan Cilexetil	RAAS
DL00229-384-001	L20	OU0073432	Secnidazole	Others
DL00229-384-001	L21	OU0073273	Phentolamine Mesylate	Adrenergic Receptor
DL00229-384-001	L22	OU0073433	Acetanilide	Others
DL00229-384-001	M03	OU0073194	Tropisetron	5-HT Receptor
DL00229-384-001	M04	OU0073354	Esomeprazole Sodium	ATPase
DL00229-384-001	M05	OU0073195	Nicotinamide (Vitamin B3)	Others
DL00229-384-001	M06	OU0073355	Fesoterodine Fumarate	AChR
DL00229-384-001	M07	OU0073196	Talc	Others
DL00229-384-001	M08	OU0073356	Abiraterone Acetate	P450 (e.g. CYP17)
DL00229-384-001	M09	OU0073197	Gabapentin Hydrochloride	Immunology
DL00229-384-001	M10	OU0073357	Artemether	Others
DL00229-384-001	M11	OU0073198	Diclofenac Sodium	COX
DL00229-384-001	M12	OU0073358	DL-Carnitine HCl	Others
DL00229-384-001	M13	OU0073199	Avobenzone	Others
DL00229-384-001	M14	OU0073359	Nalidixic acid	Others
DL00229-384-001	M15	OU0073200	Amlodipine	Calcium Channel
DL00229-384-001	M16	OU0073360	Ammonium Glycyrrhizinate	Others
DL00229-384-001	M17	OU0073201	Metronidazole	Others
DL00229-384-001	M18	OU0073361	D-Mannitol	Others
DL00229-384-001	M19	OU0073202	Flutamide	Androgen Receptor
DL00229-384-001	M20	OU0073362	L-carnitine	Others
DL00229-384-001	M21	OU0073203	Fluvastatin Sodium	HMG-CoA Reductase
DL00229-384-001	M22	OU0073363	Sorbitol	Others
DL00229-384-001	N03	OU0073274	Dyclonine HCl	Others
DL00229-384-001	N04	OU0073434	Riboflavin (Vitamin B2)	Infection
DL00229-384-001	N05	OU0073275	Memantine HCl	AMPA Receptor-kainate Receptor-NMDA Receptor
DL00229-384-001	N06	OU0073435	Clomipramine HCl	5-HT Receptor
DL00229-384-001	N07	OU0073276	Cyproheptadine HCl	Histamine Receptor
DL00229-384-001	N08	OU0073436	Phenformin HCl	AMPK
DL00229-384-001	N09	OU0073277	Doxifluridine	Others
DL00229-384-001	N10	OU0073437	Ceftiofur HCl	Others
DL00229-384-001	N11	OU0073278	Pioglitazone HCl	P450 (e.g. CYP17)
DL00229-384-001	N12	OU0073438	Cefprozil hydrate (Cefzil)	Neurological Disease
DL00229-384-001	N13	OU0073279	Lornoxicam	COX
DL00229-384-001	N14	OU0073439	Scopine	Adrenergic Receptor
DL00229-384-001	N15	OU0073280	Clindamycin phosphate	Infection
DL00229-384-001	N16	OU0073440	Tiotropium Bromide hydrate	AChR
DL00229-384-001	N17	OU0073281	Alfuzosin HCl	Adrenergic Receptor
DL00229-384-001	N18	OU0073441	Trospium chloride	AChR
DL00229-384-001	N19	OU0073282	Captopril	RAAS
DL00229-384-001	N20	OU0073442	Tolterodine tartrate	AChR
DL00229-384-001	N21	OU0073283	Oxytetracycline dihydrate	Infection
DL00229-384-001	N22	OU0073443	Sulbactam sodium	Others
DL00229-384-001	O03	OU0073204	Disodium Cromoglycate	Respiratory Disease
DL00229-384-001	O04	OU0073364	10-Deacetylbaccatin-III	Others
DL00229-384-001	O05	OU0073205	Tropicamide	AChR
DL00229-384-001	O06	OU0073365	Paeoniflorin	Others
DL00229-384-001	O07	OU0073206	Pregnenolone	Estrogen/progestogen Receptor
DL00229-384-001	O08	OU0073366	Geniposide	Others
DL00229-384-001	O09	OU0073207	Sulfamethoxazole	Others
DL00229-384-001	O10	OU0073367	Genipin	Others
DL00229-384-001	O11	OU0073208	Sulfisoxazole	Others
DL00229-384-001	O12	OU0073368	Geniposidic acid	Others
DL00229-384-001	O13	OU0073209	Crystal Violet	Others
DL00229-384-001	O14	OU0073369	Tolbutamide	Potassium Channel
DL00229-384-001	O15	OU0073210	Haloperidol	Others
DL00229-384-001	O16	OU0073370	Moxifloxacin HCl	Topoisomerase
DL00229-384-001	O17	OU0073211	Phenindione	Others
DL00229-384-001	O18	OU0073371	Amantadine HCl	Dopamine Receptor
DL00229-384-001	O19	OU0073212	Alibendol	Others
DL00229-384-001	O20	OU0073372	Amfebutamone HCl	Dopamine Receptor,AChR
DL00229-384-001	O21	OU0073213	Irsogladine	PDE,AChR
DL00229-384-001	O22	OU0073373	Benserazide HCl	Dopamine Receptor,Others
DL00229-384-001	P03	OU0073284	Orphenadrine Citrate	AChR
DL00229-384-001	P04	OU0073444	5-Aminolevulinic acid HCl	Others
DL00229-384-001	P05	OU0073285	Gimeracil	Dehydrogenase
DL00229-384-001	P06	OU0073445	Clarithromycin	P450 (e.g. CYP17)
DL00229-384-001	P07	OU0073286	Cyclophosphamide monohydrate	Cancer
DL00229-384-001	P08	OU0073446	Rosiglitazone	PPAR
DL00229-384-001	P09	OU0073287	Tolnaftate	Others
DL00229-384-001	P10	OU0073447	Terbinafine HCl	Others
DL00229-384-001	P11	OU0073288	Terazosin HCl	Adrenergic Receptor
DL00229-384-001	P12	OU0073448	Cortisone acetate	Others
DL00229-384-001	P13	OU0073289	Bromhexine HCl	Others
DL00229-384-001	P14	OU0073449	Amiloride hydrochloride dihydrate	Cardiovascular Disease
DL00229-384-001	P15	OU0073290	Lovastatin	HMG-CoA Reductase
DL00229-384-001	P16	OU0073450	Clomifene citrate	Estrogen/progestogen Receptor
DL00229-384-001	P17	OU0073291	Tiopronin	Others
DL00229-384-001	P18	OU0073451	Hydralazine HCl	Others
DL00229-384-001	P19	OU0073292	Balofloxacin	Others
DL00229-384-001	P20	OU0073452	Oxacillin sodium monohydrate	Endocrinology
DL00229-384-001	P21	OU0073293	Lafutidine	Histamine Receptor
DL00229-384-001	P22	OU0073453	Cloxacillin Sodium	Others
DL00230-384-001	A03	OU0073454	Isoprenaline HCl	Adrenergic Receptor
DL00230-384-001	A04	OU0073614	Sodium Picosulfate	Others
DL00230-384-001	A05	OU0073455	Medroxyprogesterone acetate	Estrogen/progestogen Receptor
DL00230-384-001	A06	OU0073615	Tolcapone	Transferase
DL00230-384-001	A07	OU0073456	Neomycin sulfate	Endocrinology
DL00230-384-001	A08	OU0073616	Probenecid	Others
DL00230-384-001	A09	OU0073457	Phenylephrine HCl	Adrenergic Receptor
DL00230-384-001	A10	OU0073617	Procaine HCl	Sodium Channel
DL00230-384-001	A11	OU0073458	Prednisolone acetate (Omnipred)	Immunology
DL00230-384-001	A12	OU0073618	Homatropine Bromide	AChR
DL00230-384-001	A13	OU0073459	Streptomycin sulfate	Others
DL00230-384-001	A14	OU0073619	Hydroxyzine 2HCl	Histamine Receptor
DL00230-384-001	A15	OU0073460	Tetracaine HCl	Calcium Channel
DL00230-384-001	A16	OU0073620	Flavoxate HCl	AChR
DL00230-384-001	A17	OU0073461	Tetracycline HCl	Others
DL00230-384-001	A18	OU0073621	Colistin Sulfate	Infection
DL00230-384-001	A19	OU0073462	Vancomycin HCl (Vancocin)	Neurological Disease
DL00230-384-001	A20	OU0073622	Nevirapine	Reverse Transcriptase
DL00230-384-001	A21	OU0073463	Xylometazoline HCl	Others
DL00230-384-001	A22	OU0073623	Aclidinium Bromide	AChR
DL00230-384-001	B03	OU0073534	Amikacin sulfate	Infection
DL00230-384-001	B04	OU0073694	Fenoprofen Calcium	Others
DL00230-384-001	B05	OU0073535	Naloxone HCl	Opioid Receptor
DL00230-384-001	B06	OU0073695	Clorprenaline HCl	Others
DL00230-384-001	B07	OU0073536	(R)-baclofen	Inflammation
DL00230-384-001	B08	OU0073696	Carprofen	Others
DL00230-384-001	B09	OU0073537	Caspofungin Acetate	Others
DL00230-384-001	B10	OU0073697	Eprazinone 2HCl	Others
DL00230-384-001	B11	OU0073538	Dexmedetomidine	Adrenergic Receptor
DL00230-384-001	B12	OU0073698	Dropropizine	Others
DL00230-384-001	B13	OU0073539	Beclomethasone dipropionate	Others
DL00230-384-001	B14	OU0073699	Amprolium HCl	Others
DL00230-384-001	B15	OU0073540	Atovaquone	Others
DL00230-384-001	B16	OU0073700	Decoquinate	Vermifuge
DL00230-384-001	B17	OU0073541	Acetylcysteine	Others,AChR
DL00230-384-001	B18	OU0073701	Bacitracin	Others
DL00230-384-001	B19	OU0073542	Ulipristal	Others
DL00230-384-001	B20	OU0073702	Azithromycin Dihydrate	Infection
DL00230-384-001	B21	OU0073543	Indacaterol Maleate	Adrenergic Receptor
DL00230-384-001	B22	OU0073703	Ampicillin Trihydrate	Others
DL00230-384-001	C03	OU0073464	Zidovudine	Reverse Transcriptase
DL00230-384-001	C04	OU0073624	Diphemanil Methylsulfate	AChR
DL00230-384-001	C05	OU0073465	Quinapril HCl	RAAS
DL00230-384-001	C06	OU0073625	Vitamin D2	Others
DL00230-384-001	C07	OU0073466	Trazodone HCl	5-HT Receptor
DL00230-384-001	C08	OU0073626	Doxapram HCl	Others
DL00230-384-001	C09	OU0073467	Thiamphenicol	Others
DL00230-384-001	C10	OU0073627	Dibucaine HCl	Sodium Channel
DL00230-384-001	C11	OU0073468	Clobetasol propionate	Others
DL00230-384-001	C12	OU0073628	Methazolamide	Carbonic Anhydrase
DL00230-384-001	C13	OU0073469	Brompheniramine hydrogen maleate	Histamine Receptor
DL00230-384-001	C14	OU0073629	Norethindrone	Others
DL00230-384-001	C15	OU0073470	Dimethyl Fumarate	Others
DL00230-384-001	C16	OU0073630	Olsalazine Sodium	Others
DL00230-384-001	C17	OU0073471	Calcium levofolinate (Calcium Folinate)	Immunology
DL00230-384-001	C18	OU0073631	Nafcillin Sodium	Others
DL00230-384-001	C19	OU0073472	Miglitol	Others
DL00230-384-001	C20	OU0073632	Tetrahydrozoline HCl	Adrenergic Receptor
DL00230-384-001	C21	OU0073473	Pioglitazone	Others
DL00230-384-001	C22	OU0073633	Toltrazuril	Others
DL00230-384-001	D03	OU0073544	Creatinine	Cardiovascular Disease
DL00230-384-001	D04	OU0073704	Orbifloxacin	Infection
DL00230-384-001	D05	OU0073545	Moguisteine	Others
DL00230-384-001	D06	OU0073705	Penfluridol	Others
DL00230-384-001	D07	OU0073546	Nadifloxacin	Others
DL00230-384-001	D08	OU0073706	Ethamsylate	Others
DL00230-384-001	D09	OU0073547	Pidotimod	Others
DL00230-384-001	D10	OU0073707	D-Phenylalanine	Neurological Disease
DL00230-384-001	D11	OU0073548	Pyridoxine HCl	Others
DL00230-384-001	D12	OU0073708	Flubendazole	Others
DL00230-384-001	D13	OU0073549	Vitamin C	Others
DL00230-384-001	D14	OU0073709	Chlorzoxazone	Others
DL00230-384-001	D15	OU0073550	Sulfathiazole	Others
DL00230-384-001	D16	OU0073710	Chlortetracycline HCl	Infection
DL00230-384-001	D17	OU0073551	Oxybutynin chloride	AChR
DL00230-384-001	D18	OU0073711	Chloroquine Phosphate	Inflammation
DL00230-384-001	D19	OU0073552	Ornidazole	Others
DL00230-384-001	D20	OU0073712	Roxatidine Acetate HCl	Histamine Receptor
DL00230-384-001	D21	OU0073553	Docosanol (Abreva)	Infection
DL00230-384-001	D22	OU0073713	Bezafibrate	Others
DL00230-384-001	E03	OU0073474	Pramiracetam	Others
DL00230-384-001	E04	OU0073634	Bisacodyl	Others
DL00230-384-001	E05	OU0073475	Clindamycin palmitate HCl	Others
DL00230-384-001	E06	OU0073635	Carbimazole	Others
DL00230-384-001	E07	OU0073476	Oseltamivir phosphate	Others
DL00230-384-001	E08	OU0073636	Valdecoxib	COX
DL00230-384-001	E09	OU0073477	L-Thyroxine	Others
DL00230-384-001	E10	OU0073637	Valganciclovir HCl	Others
DL00230-384-001	E11	OU0073478	Gliclazide	Potassium Channel
DL00230-384-001	E12	OU0073638	Nabumetone	COX
DL00230-384-001	E13	OU0073479	Acemetacin	COX
DL00230-384-001	E14	OU0073639	Netilmicin Sulfate	Infection
DL00230-384-001	E15	OU0073480	Tioxolone	Carbonic Anhydrase
DL00230-384-001	E16	OU0073640	Sertraline HCl	5-HT Receptor
DL00230-384-001	E17	OU0073481	Dehydroepiandrosterone (DHEA)	Androgen Receptor
DL00230-384-001	E18	OU0073641	Spironolactone	Androgen Receptor
DL00230-384-001	E19	OU0073482	Idebenone	Others
DL00230-384-001	E20	OU0073642	Retapamulin	Others
DL00230-384-001	E21	OU0073483	Mifepristone	Estrogen/progestogen Receptor
DL00230-384-001	E22	OU0073643	Methyclothiazide	Others
DL00230-384-001	F03	OU0073554	Trimethoprim	Others
DL00230-384-001	F04	OU0073714	Benzoic Acid	Others
DL00230-384-001	F05	OU0073555	Biotin (Vitamin B7)	Others
DL00230-384-001	F06	OU0073715	Benzethonium Chloride	Others
DL00230-384-001	F07	OU0073556	Sulfamerazine	Others
DL00230-384-001	F08	OU0073716	Doxofylline	Others
DL00230-384-001	F09	OU0073557	Sulfamethazine	Others
DL00230-384-001	F10	OU0073717	Benzydamine HCl	Others
DL00230-384-001	F11	OU0073558	Sodium salicylate	Others
DL00230-384-001	F12	OU0073718	Chlorpropamide	Others
DL00230-384-001	F13	OU0073559	Methylthiouracil	Others
DL00230-384-001	F14	OU0073719	Cyromazine	Others
DL00230-384-001	F15	OU0073560	Methenamine	Others
DL00230-384-001	F16	OU0073720	Pefloxacin Mesylate	Others
DL00230-384-001	F17	OU0073561	Milnacipran HCl	Others
DL00230-384-001	F18	OU0073721	Coumarin	Others
DL00230-384-001	F19	OU0073562	Darifenacin HBr	AChR
DL00230-384-001	F20	OU0073722	Choline Chloride	Others
DL00230-384-001	F21	OU0073563	Tripelennamine HCl	Histamine Receptor
DL00230-384-001	F22	OU0073723	Cetylpyridinium Chloride	Others
DL00230-384-001	G03	OU0073484	Fluocinonide	Others
DL00230-384-001	G04	OU0073644	Cytarabine	DNA/RNA Synthesis
DL00230-384-001	G05	OU0073485	Lonidamine	Others
DL00230-384-001	G06	OU0073645	Erythromycin Ethylsuccinate	Infection
DL00230-384-001	G07	OU0073486	Ethisterone	Inflammation
DL00230-384-001	G08	OU0073646	Ronidazole	Others
DL00230-384-001	G09	OU0073487	Clorsulon	Others
DL00230-384-001	G10	OU0073647	Vitamin D3	Others
DL00230-384-001	G11	OU0073488	Arecoline	AChR
DL00230-384-001	G12	OU0073648	Glipizide	Others
DL00230-384-001	G13	OU0073489	Noradrenaline bitartrate monohydrate	Others
DL00230-384-001	G14	OU0073649	Guanabenz Acetate	Adrenergic Receptor
DL00230-384-001	G15	OU0073490	Ibrutinib (PCI-32765)	BTK
DL00230-384-001	G16	OU0073650	Dequalinium chloride	Endocrinology
DL00230-384-001	G17	OU0073491	Peramivir Trihydrate	Cardiovascular Disease
DL00230-384-001	G18	OU0073651	Deferiprone	Cardiovascular Disease
DL00230-384-001	G19	OU0073492	Methimazole	Others
DL00230-384-001	G20	OU0073652	Tinidazole	Others
DL00230-384-001	G21	OU0073493	Dabrafenib (GSK2118436)	Raf
DL00230-384-001	G22	OU0073653	Hexamethonium bromide	Neurological Disease
DL00230-384-001	H03	OU0073564	Ibandronate sodium	Neurological Disease
DL00230-384-001	H04	OU0073724	Sodium Gluconate	Others
DL00230-384-001	H05	OU0073565	Estradiol valerate	Estrogen/progestogen Receptor
DL00230-384-001	H06	OU0073725	Sulfaguanidine	Others
DL00230-384-001	H07	OU0073566	Articaine HCl	Others
DL00230-384-001	H08	OU0073726	Trometamol	Others
DL00230-384-001	H09	OU0073567	Gliquidone	Potassium Channel
DL00230-384-001	H10	OU0073727	Uracil	Others
DL00230-384-001	H11	OU0073568	Butenafine HCl	Others
DL00230-384-001	H12	OU0073728	Climbazole	Others
DL00230-384-001	H13	OU0073569	Mepivacaine HCl	Others
DL00230-384-001	H14	OU0073729	Mezlocillin Sodium	Others
DL00230-384-001	H15	OU0073570	Naftifine HCl	Infection
DL00230-384-001	H16	OU0073730	Nefopam HCl	Others
DL00230-384-001	H17	OU0073571	Ethynodiol diacetate	Estrogen/progestogen Receptor
DL00230-384-001	H18	OU0073731	Nicardipine HCl	Others
DL00230-384-001	H19	OU0073572	Sertaconazole nitrate	Others
DL00230-384-001	H20	OU0073732	Nifuroxazide	Others
DL00230-384-001	H21	OU0073573	Tylosin tartrate	Others
DL00230-384-001	H22	OU0073733	Paromomycin Sulfate	Infection
DL00230-384-001	I03	OU0073494	Carfilzomib (PR-171)	Proteasome
DL00230-384-001	I04	OU0073654	Decamethonium Bromide	AChR
DL00230-384-001	I05	OU0073495	Cobicistat (GS-9350)	P450 (e.g. CYP17)
DL00230-384-001	I06	OU0073655	Sodium 4-Aminosalicylate	NF-κB
DL00230-384-001	I07	OU0073496	Hygromycin B	Cancer
DL00230-384-001	I08	OU0073656	Flucytosine	Others
DL00230-384-001	I09	OU0073497	Carbazochrome sodium sulfonate (AC-17)	Others
DL00230-384-001	I10	OU0073657	Ipratropium Bromide	Others
DL00230-384-001	I11	OU0073498	Rivaroxaban	Factor Xa
DL00230-384-001	I12	OU0073658	Propranolol HCl	Adrenergic Receptor
DL00230-384-001	I13	OU0073499	Paroxetine HCl	AChR,5-HT Receptor
DL00230-384-001	I14	OU0073659	Mequinol	Others
DL00230-384-001	I15	OU0073500	Zanamivir	Others
DL00230-384-001	I16	OU0073660	Mefenamic Acid	COX
DL00230-384-001	I17	OU0073501	Zaltoprofen	COX
DL00230-384-001	I18	OU0073661	Ticagrelor	P2 Receptor
DL00230-384-001	I19	OU0073502	Pazopanib	PDGFR,c-Kit,VEGFR
DL00230-384-001	I20	OU0073662	Triamterene	Sodium Channel
DL00230-384-001	I21	OU0073503	Amoxicillin	Others
DL00230-384-001	I22	OU0073663	Sulfacetamide Sodium	Autophagy
DL00230-384-001	J03	OU0073574	Abacavir sulfate	Infection
DL00230-384-001	J04	OU0073734	Tiratricol	Others
DL00230-384-001	J05	OU0073575	Altrenogest	Estrogen/progestogen Receptor
DL00230-384-001	J06	OU0073735	Domiphen Bromide	Others
DL00230-384-001	J07	OU0073576	Ampicillin sodium	Others
DL00230-384-001	J08	OU0073736	Salicylanilide	Others
DL00230-384-001	J09	OU0073577	Anagrelide HCl	PDE
DL00230-384-001	J10	OU0073737	Sasapyrine	Others
DL00230-384-001	J11	OU0073578	Antipyrine	Others
DL00230-384-001	J12	OU0073738	Cyclandelate	Others
DL00230-384-001	J13	OU0073579	L-Arginine HCl	Cancer
DL00230-384-001	J14	OU0073739	Cinchophen	Others
DL00230-384-001	J15	OU0073580	Atomoxetine HCl	5-HT Receptor
DL00230-384-001	J16	OU0073740	Betamipron	Others
DL00230-384-001	J17	OU0073581	Betahistine 2HCl	Histamine Receptor
DL00230-384-001	J18	OU0073741	Chlorquinaldol	Others
DL00230-384-001	J19	OU0073582	Brinzolamide	Carbonic Anhydrase
DL00230-384-001	J20	OU0073742	Azaguanine-8	Others
DL00230-384-001	J21	OU0073583	Carbenicillin disodium	Others
DL00230-384-001	J22	OU0073743	Broxyquinoline	Others
DL00230-384-001	K03	OU0073504	Niflumic acid	GABA Receptor
DL00230-384-001	K04	OU0073664	Lomerizine HCl	Others
DL00230-384-001	K05	OU0073505	Ciclopirox ethanolamine	ATPase
DL00230-384-001	K06	OU0073665	Levobetaxolol HCl	Others
DL00230-384-001	K07	OU0073506	Rimonabant	Cannabinoid Receptor
DL00230-384-001	K08	OU0073666	Loxapine Succinate	Others
DL00230-384-001	K09	OU0073507	Cabazitaxel	Others
DL00230-384-001	K10	OU0073667	Oxymetholone	Others
DL00230-384-001	K11	OU0073508	Bufexamac	COX
DL00230-384-001	K12	OU0073668	Flumethasone	Others
DL00230-384-001	K13	OU0073509	Lamotrigine	Sodium Channel,5-HT Receptor
DL00230-384-001	K14	OU0073669	Halobetasol Propionate	Others
DL00230-384-001	K15	OU0073510	PMSF	Others
DL00230-384-001	K16	OU0073670	Fenspiride HCl	Others
DL00230-384-001	K17	OU0073511	Fenoprofen calcium hydrate	Immunology
DL00230-384-001	K18	OU0073671	Indapamide	Others
DL00230-384-001	K19	OU0073512	Niclosamide (Niclocide)	Neurological Disease
DL00230-384-001	K20	OU0073672	Pramoxine HCl	Others
DL00230-384-001	K21	OU0073513	Linagliptin	DPP-4
DL00230-384-001	K22	OU0073673	Bismuth Subcitrate Potassium	Infection
DL00230-384-001	L03	OU0073584	Amitriptyline HCl	5-HT Receptor
DL00230-384-001	L04	OU0073744	Bemegride	Others
DL00230-384-001	L05	OU0073585	Adrenalone HCl	Adrenergic Receptor
DL00230-384-001	L06	OU0073745	Aminothiazole	Others
DL00230-384-001	L07	OU0073586	Azatadine dimaleate	Histamine Receptor
DL00230-384-001	L08	OU0073746	Antazoline HCl	Others
DL00230-384-001	L09	OU0073587	(+,-)-Octopamine HCl	Others
DL00230-384-001	L10	OU0073747	Tolperisone HCl	Others
DL00230-384-001	L11	OU0073588	Ropinirole HCl	Others
DL00230-384-001	L12	OU0073748	Florfenicol	Others
DL00230-384-001	L13	OU0073589	Azlocillin sodium salt	Others
DL00230-384-001	L14	OU0073749	Furaltadone HCl	Others
DL00230-384-001	L15	OU0073590	Azacyclonol	Others
DL00230-384-001	L16	OU0073750	Isosorbide	Others
DL00230-384-001	L17	OU0073591	Reboxetine mesylate	Others
DL00230-384-001	L18	OU0073751	Dibenzothiophene	Others
DL00230-384-001	L19	OU0073592	Triflusal	COX
DL00230-384-001	L20	OU0073752	Cysteamine HCl	Others
DL00230-384-001	L21	OU0073593	Trifluoperazine 2HCl	Autophagy
DL00230-384-001	L22	OU0073753	Clofibric Acid	Others
DL00230-384-001	M03	OU0073514	Sulfasalazine	Others
DL00230-384-001	M04	OU0073674	Difluprednate	Others
DL00230-384-001	M05	OU0073515	Daunorubicin HCl	Telomerase
DL00230-384-001	M06	OU0073675	Droperidol	Others
DL00230-384-001	M07	OU0073516	Pravastatin sodium	HMG-CoA Reductase
DL00230-384-001	M08	OU0073676	Dydrogesterone	Others
DL00230-384-001	M09	OU0073517	Bepotastine Besilate	Histamine Receptor
DL00230-384-001	M10	OU0073677	Dexlansoprazole	Others
DL00230-384-001	M11	OU0073518	Fosaprepitant dimeglumine salt	Others
DL00230-384-001	M12	OU0073678	Esmolol HCl	Others
DL00230-384-001	M13	OU0073519	Droxidopa (L-DOPS)	Immunology
DL00230-384-001	M14	OU0073679	Voglibose	Others
DL00230-384-001	M15	OU0073520	Rofecoxib	COX
DL00230-384-001	M16	OU0073680	Eprosartan Mesylate	Others
DL00230-384-001	M17	OU0073521	Lurasidone HCl	Neurological Disease
DL00230-384-001	M18	OU0073681	Diminazene Aceturate	Others
DL00230-384-001	M19	OU0073522	Cinepazide maleate	Others
DL00230-384-001	M20	OU0073682	Suprofen	Others
DL00230-384-001	M21	OU0073523	Azilsartan	RAAS
DL00230-384-001	M22	OU0073683	Ethionamide	Others
DL00230-384-001	N03	OU0073594	Meptazinol HCl	Others
DL00230-384-001	N04	OU0073754	Chlorocresol	Others
DL00230-384-001	N05	OU0073595	Fexofenadine HCl	Histamine Receptor
DL00230-384-001	N06	OU0073755	Benzocaine	Others
DL00230-384-001	N07	OU0073596	Amidopyrine	Others
DL00230-384-001	N08	OU0073756	Montelukast Sodium	Others
DL00230-384-001	N09	OU0073597	Thiamine HCl (Vitamin B1)	Endocrinology
DL00230-384-001	N10	OU0073757	Dirithromycin	Others
DL00230-384-001	N11	OU0073598	Moclobemide (Ro 111163)	MAO
DL00230-384-001	N12	OU0073758	Sucralose	Others
DL00230-384-001	N13	OU0073599	Pergolide mesylate	Dopamine Receptor
DL00230-384-001	N14	OU0073759	Valnemulin HCl	Others
DL00230-384-001	N15	OU0073600	Lithocholic acid	Others
DL00230-384-001	N16	OU0073760	Liothyronine Sodium	Others
DL00230-384-001	N17	OU0073601	Ethambutol HCl	Others
DL00230-384-001	N18	OU0073761	Amoxapine	Neurological Disease
DL00230-384-001	N19	OU0073602	Doxycycline HCl	MMP,Others
DL00230-384-001	N20	OU0073762	Azaperone	Others
DL00230-384-001	N21	OU0073603	Clinafloxacin (PD127391)	Infection
DL00230-384-001	N22	OU0073763	Benzbromarone	Others
DL00230-384-001	O03	OU0073524	Solifenacin succinate	AChR
DL00230-384-001	O04	OU0073684	Clodronate Disodium	Metabolic Disease
DL00230-384-001	O05	OU0073525	Palonosetron HCl	Neurological Disease
DL00230-384-001	O06	OU0073685	Dicloxacillin Sodium	Others
DL00230-384-001	O07	OU0073526	Azelnidipine	Calcium Channel
DL00230-384-001	O08	OU0073686	Triclabendazole	Others
DL00230-384-001	O09	OU0073527	Alverine Citrate	Others
DL00230-384-001	O10	OU0073687	Didanosine	Reverse Transcriptase
DL00230-384-001	O11	OU0073528	Besifloxacin HCl (Besivance)	Cardiovascular Disease
DL00230-384-001	O12	OU0073688	Isovaleramide	Others
DL00230-384-001	O13	OU0073529	Azilsartan Medoxomil	RAAS
DL00230-384-001	O14	OU0073689	Histamine Phosphate	Cardiovascular Disease
DL00230-384-001	O15	OU0073530	Danofloxacin Mesylate	Digestive system disease
DL00230-384-001	O16	OU0073690	Sulconazole Nitrate	Others
DL00230-384-001	O17	OU0073531	Enrofloxacin	Others
DL00230-384-001	O18	OU0073691	Tilmicosin	Others
DL00230-384-001	O19	OU0073532	Medetomidine HCl	Adrenergic Receptor
DL00230-384-001	O20	OU0073692	Troxipide	Others
DL00230-384-001	O21	OU0073533	Diclofenac Potassium	Others
DL00230-384-001	O22	OU0073693	Ranolazine	Others
DL00230-384-001	P03	OU0073604	Pemirolast (BMY 26517) potassium	Infection
DL00230-384-001	P04	OU0073764	Mevastatin	Others
DL00230-384-001	P05	OU0073605	Mirabegron	Adrenergic Receptor
DL00230-384-001	P06	OU0073765	Mexiletine HCl	Others
DL00230-384-001	P07	OU0073606	Acebutolol HCl	Adrenergic Receptor
DL00230-384-001	P08	OU0073766	Minocycline HCl	Infection
DL00230-384-001	P09	OU0073607	Ampiroxicam	COX
DL00230-384-001	P10	OU0073767	Fidaxomicin	Others
DL00230-384-001	P11	OU0073608	Desloratadine	Histamine Receptor
DL00230-384-001	P12	OU0073768	Fluorometholone Acetate	Others
DL00230-384-001	P13	OU0073609	Sodium Monofluorophosphate	Inflammation
DL00230-384-001	P14	OU0073769	Oxybuprocaine HCl	Others
DL00230-384-001	P15	OU0073610	Hyoscyamine	AChR
DL00230-384-001	P16	OU0073770	Oxaprozin	Others
DL00230-384-001	P17	OU0073611	Cyclamic acid	Others
DL00230-384-001	P18	OU0073771	Pilocarpine HCl	Others
DL00230-384-001	P19	OU0073612	Ouabain	Sodium Channel
DL00230-384-001	P20	OU0073772	Nithiamide	Others
DL00230-384-001	P21	OU0073613	Allylthiourea	Others
DL00230-384-001	P22	OU0073773	Zoxazolamine	Others
DL00231-384-001	A03	OU0073774	Phenazopyridine HCl	Others
DL00231-384-001	A04	OU0073934	Penciclovir	Others
DL00231-384-001	A05	OU0073775	Triamcinolone	Others
DL00231-384-001	A06	OU0073935	Pipenzolate Bromide	Neurological Disease
DL00231-384-001	A07	OU0073776	Primaquine Diphosphate	Others
DL00231-384-001	A09	OU0073777	Cepharanthine	Others
DL00231-384-001	A11	OU0073778	Bergapten	Others
DL00231-384-001	A13	OU0073779	Doxylamine Succinate	Others
DL00231-384-001	A15	OU0073780	Cetrimonium Bromide (CTAB)	Others
DL00231-384-001	A17	OU0073781	Deoxycorticosterone acetate	Endocrinology
DL00231-384-001	A19	OU0073782	Serotonin HCl	Others
DL00231-384-001	A21	OU0073783	Sodium ascorbate	Others
DL00231-384-001	B03	OU0073854	Proadifen HCl	Others
DL00231-384-001	B05	OU0073855	Pyrilamine Maleate	Neurological Disease
DL00231-384-001	B07	OU0073856	Bekanamycin	Infection
DL00231-384-001	B09	OU0073857	Difloxacin HCl	Infection
DL00231-384-001	B11	OU0073858	Fosfomycin Tromethamine	Others
DL00231-384-001	B13	OU0073859	Azelastine HCl	Histamine Receptor
DL00231-384-001	B15	OU0073860	Bendroflumethiazide	Cardiovascular Disease
DL00231-384-001	B17	OU0073861	Bentiromide	Digestive system disease
DL00231-384-001	B19	OU0073862	Bephenium Hydroxynaphthoate	Vermifuge
DL00231-384-001	B21	OU0073863	Guanidine HCl	Others
DL00231-384-001	C03	OU0073784	Potassium Iodide	Others
DL00231-384-001	C04	OU0073936	Ethacridine lactate monohydrate	Others
DL00231-384-001	C05	OU0073785	Alexidine HCl	Others
DL00231-384-001	C06	OU0073937	Pimozide	Neurological Disease
DL00231-384-001	C07	OU0073786	9-Aminoacridine	Others
DL00231-384-001	C09	OU0073787	Anisindione	Cardiovascular Disease
DL00231-384-001	C11	OU0073788	Anisotropine Methylbromide	Neurological Disease
DL00231-384-001	C13	OU0073789	Auranofin	antirheumatic
DL00231-384-001	C15	OU0073790	Benzthiazide	Cardiovascular Disease
DL00231-384-001	C17	OU0073791	Bromocriptine Mesylate	Neurological Disease
DL00231-384-001	C19	OU0073792	Butacaine	Neurological Disease
DL00231-384-001	C21	OU0073793	Calcium Gluceptate	Others
DL00231-384-001	D03	OU0073864	Potassium Canrenoate	Cardiovascular Disease
DL00231-384-001	D05	OU0073865	Cephapirin Sodium	Infection
DL00231-384-001	D07	OU0073866	Clofoctol	Infection
DL00231-384-001	D09	OU0073867	Dichlorisone Acetate	Inflammation
DL00231-384-001	D11	OU0073868	Digoxigenin	Cardiovascular Disease
DL00231-384-001	D13	OU0073869	Diperodon HCl	Neurological Disease
DL00231-384-001	D15	OU0073870	Isoxicam	Inflammation
DL00231-384-001	D17	OU0073871	Lithium Citrate	Others
DL00231-384-001	D19	OU0073872	Lofexidine HCl	Cardiovascular Disease
DL00231-384-001	D21	OU0073873	Nifenazone	Inflammation
DL00231-384-001	E03	OU0073794	Ceftazidime Pentahydrate	Infection
DL00231-384-001	E04	OU0073938	Chromocarb	Others
DL00231-384-001	E05	OU0073795	Clinafoxacin HCl	Infection
DL00231-384-001	E06	OU0073939	Hydrastinine HCl	Others
DL00231-384-001	E07	OU0073796	Clopamide	Others
DL00231-384-001	E09	OU0073797	Clorgyline HCl	Others
DL00231-384-001	E11	OU0073798	Colistimethate Sodium	Infection
DL00231-384-001	E13	OU0073799	Dibenzepine HCl	Neurological Disease
DL00231-384-001	E15	OU0073800	Dimaprit 2HCl	Others
DL00231-384-001	E17	OU0073801	Diphenylpyraline HCl	Neurological Disease
DL00231-384-001	E19	OU0073802	Disopyramide Phosphate	Cardiovascular Disease
DL00231-384-001	E21	OU0073803	Emetine	Respiratory Disease
DL00231-384-001	F03	OU0073874	Sulbactam	Others
DL00231-384-001	F05	OU0073875	Pasiniazid	Infection
DL00231-384-001	F07	OU0073876	Picrotoxinin	Others
DL00231-384-001	F09	OU0073877	Pindolol	Cardiovascular Disease
DL00231-384-001	F11	OU0073878	Prochlorperazine Dimaleate	Neurological Disease
DL00231-384-001	F13	OU0073879	Procodazole	Others
DL00231-384-001	F15	OU0073880	Quipazine Maleate	Neurological Disease
DL00231-384-001	F17	OU0073881	Diclofenac Diethylamine	Others
DL00231-384-001	F19	OU0073882	Phosphatidylcholine	Others
DL00231-384-001	F21	OU0073883	Spiramycin	Others
DL00231-384-001	G03	OU0073804	Ethoxzolamide	Neurological Disease
DL00231-384-001	G04	OU0073940	Piperacillin Sodium	Others
DL00231-384-001	G05	OU0073805	Famprofazone	Inflammation
DL00231-384-001	G06	OU0073941	Nomifensine Maleate	Neurological Disease
DL00231-384-001	G07	OU0073806	Guanethidine Sulfate	Cardiovascular Disease
DL00231-384-001	G09	OU0073807	Hemicholinium Bromide	Neurological Disease
DL00231-384-001	G11	OU0073808	Isoetharine Mesylate	Cardiovascular Disease
DL00231-384-001	G13	OU0073809	Meclocycline Sulfosalicylate	Infection
DL00231-384-001	G15	OU0073810	Medrysone	Endocrinology
DL00231-384-001	G17	OU0073811	Mepiroxol	Others
DL00231-384-001	G19	OU0073812	Mesoridazine Besylate	Neurological Disease
DL00231-384-001	G21	OU0073813	Metaproterenol Sulfate	Respiratory Disease
DL00231-384-001	H03	OU0073884	Sodium 4-aminohippurate Hydrate	Others
DL00231-384-001	H05	OU0073885	Misoprostol	gastric secretion inhibitor
DL00231-384-001	H07	OU0073886	Trimipramine Maleate	Neurological Disease
DL00231-384-001	H09	OU0073887	Eltrombopag	Others
DL00231-384-001	H11	OU0073888	Tacrolimus (FK506)	Others
DL00231-384-001	H13	OU0073889	Pimecrolimus	Cancer
DL00231-384-001	H15	OU0073890	Plerixafor (AMD3100)	Immunology
DL00231-384-001	H17	OU0073891	2-Thiouracil	Others
DL00231-384-001	H19	OU0073892	Pentamidine	Others
DL00231-384-001	H21	OU0073893	Clofazimine	Others
DL00231-384-001	I03	OU0073814	Methapyrilene HCl	Neurological Disease
DL00231-384-001	I04	OU0073942	Benfotiamine	Endocrinology
DL00231-384-001	I05	OU0073815	Methoxamine HCl	Cardiovascular Disease
DL00231-384-001	I06	OU0073943	Camylofin Chlorhydrate	Digestive system disease
DL00231-384-001	I07	OU0073816	Meticrane	Cardiovascular Disease
DL00231-384-001	I09	OU0073817	Moxalactam Disodium	Infection
DL00231-384-001	I11	OU0073818	Nalmefene HCl	Neurological Disease
DL00231-384-001	I13	OU0073819	Nialamide	Neurological Disease
DL00231-384-001	I15	OU0073820	Oxethazaine	Neurological Disease
DL00231-384-001	I17	OU0073821	Oxprenolol HCl	Cardiovascular Disease
DL00231-384-001	I19	OU0073822	Pentoxifylline	Others
DL00231-384-001	I21	OU0073823	Physostigmine Salicylate	Neurological Disease
DL00231-384-001	J03	OU0073894	Sarafloxacin HCl	Others
DL00231-384-001	J05	OU0073895	Nimesulide	COX
DL00231-384-001	J07	OU0073896	Almotriptan Malate	5-HT Receptor
DL00231-384-001	J09	OU0073897	Cephalomannine	Others
DL00231-384-001	J11	OU0073898	D-Pantothenic acid	Others
DL00231-384-001	J13	OU0073899	Amoxicillin Sodium	Others
DL00231-384-001	J15	OU0073900	Clindamycin	Others
DL00231-384-001	J17	OU0073901	Dexamethasone acetate	Inflammation
DL00231-384-001	J19	OU0073902	Avanafil	PDE
DL00231-384-001	J21	OU0073903	Deoxyarbutin	Others
DL00231-384-001	K03	OU0073824	Piromidic Acid	Infection
DL00231-384-001	K04	OU0073944	Carbadox	Infection
DL00231-384-001	K05	OU0073825	Procyclidine HCl	Neurological Disease
DL00231-384-001	K06	OU0073945	Oxeladin Citrate	Respiratory Disease
DL00231-384-001	K07	OU0073826	R-(-)-Apomorphine HCl Hemihydrate	Neurological Disease
DL00231-384-001	K09	OU0073827	Ractopamine HCl	Neurological Disease
DL00231-384-001	K11	OU0073828	Rolitetracycline	Infection
DL00231-384-001	K13	OU0073829	Terfenadine	Neurological Disease
DL00231-384-001	K15	OU0073830	Thiostrepton	Infection
DL00231-384-001	K17	OU0073831	Thonzonium Bromide	Infection
DL00231-384-001	K19	OU0073832	Tolazamide	Metabolic Disease
DL00231-384-001	K21	OU0073833	Tacrine HCl	Neurological Disease
DL00231-384-001	L03	OU0073904	Fluticasone propionate	Others
DL00231-384-001	L05	OU0073905	Cytidine	Others
DL00231-384-001	L07	OU0073906	Imidapril HCl	RAAS
DL00231-384-001	L09	OU0073907	Bupivacaine HCl	cAMP
DL00231-384-001	L11	OU0073908	Spectinomycin HCl	Others
DL00231-384-001	L13	OU0073909	Phenacetin	COX
DL00231-384-001	L15	OU0073910	Aspirin	Proteasome
DL00231-384-001	L17	OU0073911	Benztropine mesylate	Histamine Receptor
DL00231-384-001	L19	OU0073912	Bismuth Subsalicylate	Neurological Disease
DL00231-384-001	L21	OU0073913	Amfenac Sodium Monohydrate	Others
DL00231-384-001	M03	OU0073834	Carbachol	Others
DL00231-384-001	M04	OU0073946	Physostigmine Hemisulfate Salt	Neurological Disease
DL00231-384-001	M05	OU0073835	Tolmetin Sodium	Inflammation
DL00231-384-001	M07	OU0073836	Cinoxacin	Infection
DL00231-384-001	M09	OU0073837	Glafenine HCl	Inflammation
DL00231-384-001	M11	OU0073838	Noscapine HCl	Cancer
DL00231-384-001	M13	OU0073839	Phenothrin	Others
DL00231-384-001	M15	OU0073840	Phthalylsulfacetamide	Others
DL00231-384-001	M17	OU0073841	Pinacidil	Cardiovascular Disease
DL00231-384-001	M19	OU0073842	Suxibuzone	Neurological Disease
DL00231-384-001	M21	OU0073843	Carbenoxolone Sodium	Endocrinology
DL00231-384-001	N03	OU0073914	Pyrimethamine	DHFR
DL00231-384-001	N05	OU0073915	Moxonidine	Others
DL00231-384-001	N07	OU0073916	Dextrose	Others
DL00231-384-001	N09	OU0073917	Fenbendazole	Others
DL00231-384-001	N11	OU0073918	Phenytoin sodium	Sodium Channel
DL00231-384-001	N13	OU0073919	Tolvaptan	Vasopressin Receptor
DL00231-384-001	N15	OU0073920	Bindarit	Others
DL00231-384-001	N17	OU0073921	Flumequine	Topoisomerase
DL00231-384-001	N19	OU0073922	Pheniramine Maleate	Others
DL00231-384-001	N21	OU0073923	Penicillin G Sodium	Others
DL00231-384-001	O03	OU0073844	Tioconazole	Others
DL00231-384-001	O04	OU0073947	Metaraminol Bitartrate	Others
DL00231-384-001	O05	OU0073845	Pridinol Methanesulfonate	Others
DL00231-384-001	O07	OU0073846	Triflupromazine HCl	Neurological Disease
DL00231-384-001	O09	OU0073847	Dicyclomine HCl	Neurological Disease
DL00231-384-001	O11	OU0073848	Thioridazine HCl	Neurological Disease
DL00231-384-001	O13	OU0073849	Mepenzolate Bromide	Others
DL00231-384-001	O15	OU0073850	Aceclidine HCl	Others
DL00231-384-001	O17	OU0073851	Imipramine HCl	Neurological Disease
DL00231-384-001	O19	OU0073852	Methylhydantoin-5-(D)	Others
DL00231-384-001	O21	OU0073853	Metrizamide	Others
DL00231-384-001	P03	OU0073924	Ginkgolide A	GABA Receptor
DL00231-384-001	P05	OU0073925	Cilazapril Monohydrate	RAAS
DL00231-384-001	P07	OU0073926	Dabigatran Etexilate	Others
DL00231-384-001	P09	OU0073927	Moroxydine HCl	Others
DL00231-384-001	P11	OU0073928	Lomefloxacin HCl	Others
DL00231-384-001	P13	OU0073929	Buflomedil HCl	Others
DL00231-384-001	P15	OU0073930	Otilonium Bromide	AChR
DL00231-384-001	P17	OU0073931	Catharanthine	Others
DL00231-384-001	P19	OU0073932	Ropivacaine HCl	Others
DL00231-384-001	P21	OU0073933	1-Hexadecanol	Others
